# Supplementary material for: Mapping of QTLs for Yield Traits Using F2:3:4 Populations Derived From Two Alien Introgression Lines Reveals qTGW8.1 as a Consistent QTL for Grain Weight From Oryza nivara
Source: Front Plant Sci. 2022 Mar 9;13:790221. doi: 10.3389/fpls.2022.790221 (PMC8959756; doi:10.3389/fpls.2022.790221)
Supplement: Supplementary file 2 [file Data_Sheet_2.xls]

## Sheet: Supplementary Table 1 
Supplementary Table 1: Number of lines significant* for 18 yield related traits in F3 of 166S x 14S compared with two parents and Swarna
				Geno	166S	14S	Swarna
				DIF (days)	129	109	129
				PH (cm)	90.4	79	83.6
				TN (no.)	15.1	14.3	17.1
				PTN (no.)	14.7	14.2	16.2
				CL (cm)	59	47	55
				SPY (g)	25.09	21.81	22.25
				BM (g)	25.88	16.39	33.28
				TDM (g)	50.97	38.2	55.53
				HI (%)	49.19	57.05	40.1
				PL (cm)	23.32	20.93	19.88
				FG (no.)	163.2	94.4	114
				UFG (no.)	24.5	6.75	28.2
				GN (no.)	187.7	101.15	142.2
				SPF (%)	86.94	93.33	80.17
				PW (g)	3.56	2.16	1.95
				BY (g)	0.83	0.87	0.72
				TGW (g)	15.6	18.2	12.45
				PDP (g)	0.17	0.16	0.14

## Sheet: Supplementary Table 2
	Supplementary Table 2: Number of lines significant* for 18 yield related traits in F3 of 166S x 14S compared with two parents and Swarna
	Supplementary Table 1: Number of lines significant for yield traits in F3 of 166S x 14S compared with parents and Swarna
	Trait	DIF			PH			TN			PTN			CL
	Parents	14S	166 S	Swarna	14S	166S	Swarna	14S	166S	Swarna	14S	166S	Swarna	14S	166S	Swarna
	No of significant lines	155	174	174	74	170	101	0	2	1	2	3	1	169	163	167
	No of positive significant lines	0	18	0	4	0	1	0	2	1	2	3	1	0	0	0
	No of negative significant lines	155	156	174	70	170	100	0	0	0	0	0	0	169	163	167
	Trait	SPY			BM			TDM			HI			PL
	Parents	14S	166S	Swarna	14S	166S	Swarna	14S	166S	Swarna	14S	166S	Swarna	14S	166S	Swarna
	No of significant lines	60	52	42	141	176	166	54	137	157	32	138	48	13	8	20
	No of positively significant lines	4	7	13	1	0	1	3	86	0	30	138	46	0	1	20
	No of negatively significant lines	56	45	29	140	176	165	51	51	157	2	0	2	13	7	0
	Trait	FG			UFG			GN			SPF			PW
	Parents	14S	166S	Swarna	14S	166S	Swarna	14S	166S	Swarna	14S	166 S	Swarna	14S	166S	Swarna
	No of significant lines	7	95	4	4	0	1	6	106	1	4	0	0	0	119	1
	No of positive significant lines	0	0	0	4	0	1	6	0	0	0	0	0	0	0	1
	No of negative significant lines	7	95	4	0	0	0	0	106	1	4	0	0	0	119	0
	Trait	TGW			BY			PDP
	Parents	14S	166S	Swarna	14S	166S	Swarna	14S	166S	Swarna
	No of significant lines	4	25	134	0	1	1	80	49	54
	No of positive significant lines	2	24	134	0	1	1	1	12	45
	No of negative significant lines	2	1	0	0	0	0	79	37	9
	Both parents 166S and 14S had higher SPY than Swarna. 14S had higher SPY than 166S.PH= plant height, TN=tiller number, PTN=productive tiller number, BM=biomass, CL= culm length,, U/FG=
	un/filled grains, GN=grain number, SPF=spikelet fertility, PL=panicle length, PW=panicle weight, SPY=single plant yield, BY=bulk yield, HI= harvest index, PDP= per day productivity
	Lines with significantly higher value are referred to as positively significant lines, and with significantly lower values as negatively significant lines

## Sheet: Supplementary Table 3
Supplementary Table 3: Number of C2 genotypes (166S x 14S) ) significantly different from 14S, 166S and Swarna
	14S																		166S																		Swarna
C2 Genotype.	DIF	PH	DIF	PH	TN	PTN	CL	SPY	BM	TDM	HI	PL	FG	UFG	GN	SPF	PW	TGW	BY	PDP	TN	PTN	CL	SPY	BM	TDM	HI	PL	FG	UFG	GN	SPF	PW	TGW	BY	PDP	DIF	PH	TN	PTN	CL	SPY	BM	TDM	HI	PL	FG	UFG	GN
1	*	*	*	*					*	*									*					$	$	$			$		$		$		*		*	*					*	*
2	*		*	*															*					$				$	$		$		$		*		*	*
3	*	*	*	*			*	*	*	*	*	$							*	*			$	*		*	*						$		*	*	*	*			*	*	*	*	*	$
4	*	*	*	*				*	*	*								$	*	*			$	*		$		$	$		$		$		*	*	*	*				*	*	*
5	*		*	*				*	*	*								$	*	*				*	$	*							$		*	*	*	*				*	*	*
6	*		*	*					*	*		$						$	*					$	$	$							$		*		*	*					*	*		$
7	*		*					*	*	*														*	$	$		$	$		$		$		*	$	*					*	*	*
8	*		*	*				*	*	*								$	*	*				*	$	*			$		$		$	$	*	*	*	*				*	*	*
9	*		*	*					*	*								$	*					$	$	$							$		*		*	*					*	*
11	*	*	*	*			*	*	*	*								$	*	*			$	*	$	*			$		$		$		*	*	*	*			*	*	*	*
12			*	*				$										$		$													$		*		*	*				$
13		*	*	*			*	*	*	*		$						$	*	*			$	*		$							$		*	*	*	*			*	*	*	*		$
14	*	*	*	*					*	*	$							$	*	$			$					$	$		$		$		*		*	*					*	*	$
15	*	*	*	*					*	*								$	*				$	$		$							$		*		*	*					*	*
16	*		*	*					*	*								$							$	$		$	$		$		$		*		*	*					*	*
17	*	*	*	*				*	*	*								$	*				$	*	$	$		$	$		$		$		*	$	*	*				*	*	*
18	*		*	*					*	*	$							$	*					$	$	$			$		$		$		*		*	*					*	*	$
20	*	*	*	*			*		*	*								$	*				$	$	$	$		$	$		$		$		*		*	*			*		*	*
21		*	*	*					*			$						$	*				$						$		$		$	$	*		*	*					*			$
22	*	*	*	*			*	*	*	*									*	*			$	*	$	*		$	$		$		$		*	*	*	*			*	*	*	*
23	*		*	*				*	*	*									*	*			$	*	$	*		$					$		*	*	*	*				*	*	*
24	*		*						*	*		$							*					$	$	$							$		*		*						*	*		$
25	*		*	*				*	*	*								$	*	*			$	*	$	*							$		*	*	*	*				*	*	*
26			*	*				*	*	*								$		*				*	$	*		$	$		$		$		*	*	*	*				*	*	*
27	*	*	*	*				*	*	*								$	*				$	*	$	*		$	$				$		*	*	*	*				*	*	*
28	*	*	*	*					*	*									*				$	$		$		$	$		$		$		*		*	*					*	*
29		*	*	*					*	*									*				$	$		$			$		$		$		*		*	*					*	*
30	*	*	*	*				*	*	*									*	*			$	*	$	*					$		$		*	*	*	*				*	*	*
31	*	*	*	*				*	*	*								$	*	*			$	*	$	*		$	$		$		$		*	*	*	*				*	*	*
32			*						*	*	$							$	*					$	$	$			$				$	$	*		*						*	*	$
33		*	*	*					*	*								$	*									$	$		$		$		*		*	*					*	*
34	*		*					*	*	*		$							*	*				*	$	*							$		*	*	*					*	*	*		$
35	*		*						*	*	$								*					$	$	$		$			$		$		*		*						*	*	$
36	*	*	*	*					*	*	$														$	$		$					$		*		*	*					*	*	$
37	*		*	*					*	*								$								$		$	$		$		$		*		*	*					*	*
38	*		*					*	*	*								$	*					*	$	*		$	$		$		$		*	*	*					*	*	*
39	*		*						*	*	$							$	*						$	$			$		$		$		*		*						*	*	$
41	*		*					*	*	*				$				$	*					$		$			$	$			$		*	*	*					*	*	*				$
42	*		*					*	*	*								$	*					*		$			$		$		$		*		*					*	*	*
43	*		*					*	*	*									*	*				*	$	*			$		$		$		*	*	*					*	*	*
44			*						*	*	$							$	*						$	$		$	$		$		$	$	*		*						*	*	$
45	*	*	*	*					*	*	$		*					$	*				$		$	$		$	$		$		$	$	*		*	*					*	*	$		*
46	*	*	*	*				*	*	*										*			$	*	$	*							$			*	*	*				*	*	*
47	*		*						*	*								$	*						$	$		$	$		$		$		*		*						*	*
49	*		*	*				*	*	*									*	*				*	*	*			$		$		$		*	*	*	*				*	*	*
50	*		*	*					*	*	$	$							*						$	$			$		$		$		*		*	*					*	*	$	$
51	*	*	*	*				*	*	*								$	*	*			$	*	$	*		$	$		$		$		*	*	*	*				*	*	*
52	*		*	*				*	*	*	$							$	*	*				*	*	*			$		$		$		*	*	*	*				*	*	*	$
54	*		*	*				*	*	*									*	*				*	*	*			$		$		$		*	*	*	*				*	*	*
55	*		*					*	*	*									*	*				*	$	*		$	$				$		*	*	*					*	*	*
56	*		*					*	*	*								$	*					*	$	$							$		*		*					*	*	*
57	*	*	*	*			*	*	*	*			*		*				*	*			$	*	$	*	*	$	$		$		$		*	*	*	*			*	*	*	*			*		*
58	*	*	*	*			*	*	*	*				$		*		$		*			$	*	$	*		*	$	$		$	$		*	*	*	*			*	*	*	*				$
59	*	*	*	*				*	*	*								$	*	*			$	*	$	*		$	$		$		$		*	*	*	*				*	*	*
60	*		*						*	*								$	*					$	$	$		$			$		$		*		*						*	*
61	*	*	*	*				*	*	*								$	*	*			$	*	$	$			$		$		$		*	*	*	*				*	*	*
62	*		*						*	*	$							$	*						$	$	$		$		$		$	$	*		*						*	*	$
63	*		*						*	*		$						$	*					$	$	$									*		*						*	*		$
64	*		*	*				*	*	*								$	*					*	$	*		$	$		$		$		*	*	*	*				*	*	*
65	*		*	*				*	*	*	$							$	*					*	$	*		$	$		$		$		*	*	*	*				*	*	*	$
66	*		*					*	*	*	$	$							*	*				*	$	*			$					*	*	*	*					*	*	*	$	$
67	*	$	*						*	*									*					$	$	$							$		*		*						*	*
68	*	*	*	*				*	*	*	$							$	*				$	*	$	*		$	$		$		$		*	$	*	*				*	*	*	$
69	*		*					*	*	*									*					*	$	$			$		$		$		*		*					*	*	*
70	*		*					*	*	*								$						*	$	*		$	$		$		$		*	*	*					*	*	*
71	*		*	*				*	*	*								$	*	*				*	$	*			$		$		$		*	*	*	*				*	*	*
72	*		*	*				*	*	*	*							$	*	*			$	*	$	*	*	$	$		$		$		*	*	*	*				*	*	*	*
73	*		*	*				*	*	*	$							$						*	$	$		$	$		$		$		*	$	*	*				*	*	*	$
74	*	*	*	*					*	*	$	$						$					$	$	$	*			$		$		$		*		*	*					*	*	$	$
75	*	*	*	*			*	*		*								$					$	*		$			$		$		$	$	*	*	*	*			*	*		*
76	*	*	*	*					*	*															$	$		$	$		$		$		*		*	*					*	*
77	*	*	*	*			*		*	*								$	*				$	$	$	$		$	$		$		$		*		*	*			*		*	*
78	*		*						*	*								$											$		$		$	$	*		*						*	*
79			*	*					*	*	$							$	*						$	$		$	$		$		$		*		*	*					*	*	$
80	*	*	*	*			*	*	*	*	$				*			$	*				$	*	$	*		$	$		$		$		*	*	*	*			*	*	*	*	$				*
81	*	*	*	*					*	*	$							$					$		$	$		$	$		$		$		*		*	*					*	*	$
82	*	*	*	*					*	*								$					$	$					$		$		$		*		*	*					*	*
83	*		*	*					*	*								$	*					$	$	$		$	$		$		$		*		*	*					*	*
84	*		*						*	*	$							$	*	$					$			$	$		$		$		*		*						*	*	$
85	*		*					*	*	*	$							$						*	$	*		$	$		$		$		*		*					*	*	*	$
86	*	*	*	*				*	*	*								$	*					*	$	*		$	$		$		$		*	*	*	*				*	*	*
87	*		*						*	*								$						$					$		$		$		*		*						*	*
88	*		*															$						$				$	$		$		$	$	*		*
89	*		*						*	*	$							$	*					$	$	$		$	$		$		$	$	*		*						*	*	$
91	*		*	*					*	*	$							$	*						$	$			$		$		$		*		*	*					*	*	$
92	*	$	*				$		*	*														$	$	$			$		$		$		*		*				$		*	*
93			*	*					*	*									*														$		*		*	*					*	*
94	*		*	*				*	*	*								$	*	*				*	$	*		$	$		$		$		*	*	*	*				*	*	*
95	*		*	*					*	*	$							$	*						$	$		$	$		$		$		*		*	*					*	*	$
96	*		*						*	*	$							$	*					$	$	$									*		*						*	*	$
97	*		*	*				*	*	*								$	*	*				*	$	*			$		$		$		*	*	*	*				*	*	*
98	*		*						*	*								$								$			$				$		*		*						*	*
99	*	*	*	*				*	*	*								$	*	*			$	*	$	*		$					$		*	*	*	*				*	*	*
100	*		*	*					*	*								$						$	$	$			$		$		$		*		*	*					*	*
101	*		*	*				*	*	*								$	*					*	$	*		$	$		$		$		*	*	*	*				*	*	*
102	*	*	*	*			*	*	*	*					*			$		*			$	*	$	*		$	$		$		$		*	*	*	*			*	*	*	*					*
103			*	*					*	*					*			$						$				$	$		$		$	$	*		*	*					*	*					*
104	*		*	*					*	*	$							$		$								$					$		*		*	*					*	*	$
105	*		*					*	*	*								$	*					*	$	$		$	$		$		$		*	*	*					*	*	*
106	*		*						*									$	*	$													$		*		*						*
107	*		*						*		$							$		$									$		$		$		*		*						*		$
108	*		*					*	*	*	$							$	*					*	$	*			$		$		$		*	$	*					*	*	*	$
109	*		*						*	*								$											$		$		$				*						*	*
110	*	*	*	*				*	*	*								$	*					*	$	$			$		$		$		*	$	*	*				*	*	*
111	*		*		$	$												$	*		$	$		$					$		$		$	$	*		*		$	$
112	*		*					*		*								$	*					*		$			$		$		$		*	*	*					*		*
113	*		*					*	*	*								$	*					$	$	$		$	$		$		$		*		*					*	*	*
114	*		*						*	*								$	*						$	$		$	$		$		$	$	*		*						*	*
115	*		*	*				*	*	*		$						$	*					*	$	*									*	*	*	*				*	*	*		$
116	*	$	*				$		*	*								$	*												$		$	$	*		*				$		*	*
117	*		*					*	*	*								$	*					*	$	*			$		$		$	$	*	*	*					*	*	*
118	*		*	*					*	*								$	*					$	$	$			$		$		$		*		*	*					*	*
119	*	*	*	*				*	*	*		$						$	*	*			$	*	$	$			$		$		$		*	*	*	*				*	*	*		$
120	*	*	*	*				*	*	*		$						$					$	*	$	$			$		$		$		*	$	*	*				*	*	*		$
121	*		*															$	*	$									$		$		$		*		*
122	*		*	*					*	*									*					$	$	$							$		*		*	*					*	*
123	*		*	*					*	*	$	$						$	*						$	$			$		$		$		*		*	*					*	*	$	$
124	*		*					$											*	$									$		$		$		*	$	*					$
125	*		*					*	*	*								$	*					*	$	*			$		$		$	$	*	*	*					*	*	*
126	*	$	*						*	*								$	*					$		$								$	*		*						*	*
127	*		*					*	*	*								$	*					*		$			$		$		$	$	*	$	*					*	*	*
128	*	$	*	$	$		$	$										$		$	$	$							$		$		$			$	*	$	$		$	$
129	*		*	*					*	*									*										$		$		$		*		*	*					*	*
130			*					*	*	*		$												$	$	$			$				$		*		*					*	*	*		$
131	*	*	*	*			*	*	*	*	$							$	*				$	*	$	$		$	$		$		$		*		*	*			*	*	*	*	$
132	*		*	*					*	*		$						$	*					$	$	$							$		*		*	*					*	*		$
133	*		*	*					*	*	$	$						$	*				$	$	$	$			$		$		$		*		*	*					*	*	$	$
134	*		*						*									$	*										$		$		$		*		*						*
135	*		*					*	*	*	$							$	*					*	$	*			$		$		$		*	*	*					*	*	*	$
136	*	*	*	*				*	*	*									*	*			$	*	$	*		$	$		$		$		*	*	*	*				*	*	*
137	*		*	*					*	*	$							$					$	$	$	$		$	$		$		$		*		*	*					*	*	$
138	*		*	*					*	*								$	*														$		*		*	*					*	*
139	*		*					*	*	*		$						$	*	*				*	$	*							$	$	*	*	*					*	*	*		$
140	*		*	*				*	*	*	$							$						$	$	$									*		*	*				*	*	*	$
141	*		*	*				*	*	*														$	$	$			$		$		$		*		*	*				*	*	*
142	*	$	*						*			$						$											$				$		*		*						*			$
143			*					$	*									$		$				$				$					$		*		*					$	*
144	*		*															$		$													$				*
145	*		*						*	*	$							$	*						$	$			$		$		$		*		*						*	*	$
146	*		*						*	*								$	*					$	$	$		$	$		$		$		*		*						*	*
147		$	*				$		*									$											$		$		$	$	*		*				$		*
148			*					*	*	*					*			$	*	*				*		$			$		$		$	$	*	*	*					*	*	*					*
149	*		*	*				*	*	*	$							$						*	$	*		$					$		*	*	*	*				*	*	*	$
150	*		*	*				*	*	*		$												*		$			$		$		$		*	*	*	*				*	*	*		$
151	*		*					*	*	*	$								*					*	$	*		$					$		*	*	*					*	*	*	$
152	*		*						*	*		$						$	*										$		$		$		*		*						*	*		$
153	*		*	*				*	*	*	$							$	*					*	$	*					$		$		*		*	*				*	*	*	$
154	*		*						*	*		$																					$		*		*						*	*		$
155	*		*	*					*		$							$	*	$									$		$		$		*		*	*					*		$
156	*		*					*	*	*	$							$	*					$	$	$			$		$		$		*		*					*	*	*	$
157	*		*	*					*	*	$	$							*						$	$			$		$		$		*		*	*					*	*	$	$
158	*		*					*	*	*		$							*					*	$	$							$		*		*					*	*	*		$
159	*		*						*	*		$						$	*							$							$		*		*						*	*		$
160	*	*	*	*					*	*	$							$	*				$		$	$	$	$	$		$		$		*		*	*					*	*	$
161	*		*						*	*	$							$	*						$	$			$		$		$		*		*						*	*	$
162			*					$										$	*	$								$	$		$		$		*	$	*					$
163	*		*	*					*	*	$							$						$	$	$			$		$		$		*		*	*					*	*	$
164	*		*						*	*	$								*					$	$	$							$		*		*						*	*	$
165	*		*	*					*	*								$	*					$	$	$			$		$		$		*		*	*					*	*
166		*	*	*				*	*	*								$	*	*			$	*		$		$					$	$	*	*	*	*				*	*	*
167	*		*						*	*								$	*					$	$	$							$		*		*						*	*
168	*		*						*	*									*	$													$		*		*						*	*
169			*						*	*								$													$		$				*						*	*
170	*	*	*	*			*	*	*	*								$	*				$	*	$	$		*	$		$		$	$	*	*	*	*			*	*	*	*
171	*		*						*	*	$								*						$	$		$	$		$		$		*		*						*	*	$
172	*	*	*	*			*	*	*	*			*					$					$	$	$	$		$	$		$		$	$	*		*	*			*	*	*	*			*
173	*		*	*					*	*								$	*									$					$		*		*	*					*	*
174	*		*						*	*								$													$		$		*		*						*	*
175			*	*					*	*								$										$	$		$		$		*		*	*					*	*
176	*		*						*	*	$							$							$	$							$		*		*						*	*	$
177	*		*						*	*								$						$	$	$			$		$		$				*						*	*
178	*	*	*	*				*	*	*								$	*				$	*		$									*	$	*	*				*	*	*
179	*		*	*				*	*	*	$							$						*	$	*			$				$			*	*	*				*	*	*	$
180	*		*	*				*	*	*								$		*				*	$	*		$	$		$		$		*	*	*	*				*	*	*
*significantly higher values, $significantly lower values
DIF- Days to initial flowering, PH= plant height, TN=tiller number, PTN=productive tiller number, CL= culm length,, SPY=single plant yield, BM=biomass, TDM= Total dry matter, HI= harvest index, PL=panicle length, FG= Filled grains, U/FG=un/filled grains, GN=grain number, SPF=spikelet fertility, PW=panicle weight, TGW= Thousand grain weight, BY=bulk yield, PDP= per day productivity. The five lines…
[truncated: 5 more columns]

## Sheet: Supplementary Table 4
Supplementary Table 4: Percentage of parental type, hetrozygous and null allees identified in the population for each marker
Marker	P1 (166S)% alleles	P2 (14S)% alleles	H (Hetero) alleles (%)	Missing alleles ( % )
RM495	1.72	58.62	19.54	20.11
RM246	19.54	31.03	43.68	5.75
RM5638	19.54	20.11	50.57	9.77
RM8004	22.41	24.71	48.28	4.6
RM1220	25.86	18.97	42.53	12.64
RM3746	20.11	23.56	39.08	17.24
RM279	18.97	22.41	29.31	29.31
RM13599	29.89	19.54	48.28	2.3
RM3515	17.82	29.31	51.72	1.15
RM13616	15.52	34.48	41.38	8.62
RM7485	30.46	14.94	45.98	8.62
RM6759	21.84	22.99	29.89	25.29
RM7389	17.24	20.69	50	12.07
RM85	17.24	20.69	50	12.07
RM4996	15.52	20.69	28.16	35.63
RM7	17.82	29.89	50	2.3
RM232	7.47	29.31	58.05	5.17
RM17377	34.48	13.79	45.98	5.75
RM317	22.41	29.89	37.36	10.34
RM6909	18.97	20.11	56.9	4.02
RM6997	16.09	17.24	58.62	8.05
RM8213	18.39	28.74	50	2.87
RM16649	21.26	22.41	28.16	28.16
RM153	46.55	12.07	20.69	20.69
RM574	12.64	42.53	40.23	4.6
RM18614	14.94	37.36	40.8	6.9
RM430	19.54	9.77	69.54	1.15
RM3664	22.41	27.59	44.83	5.17
RM19202	22.99	26.44	50	0.57
RM5907	22.99	24.71	47.7	4.6
RM19291	19.54	39.08	32.18	9.2
RM217	24.14	18.97	43.1	13.79
RM402	17.24	23.56	50	9.2
RM3431	21.26	27.01	50	1.72
RM276	23.56	10.34	58.05	8.05
RM204	22.41	23.56	52.87	1.15
RM19697	8.62	17.24	53.45	20.69
RM501	24.14	32.76	32.76	10.34
RM3555	22.41	25.86	46.55	5.17
RM21622	28.74	19.54	47.7	4.02
RM3859	32.76	21.26	41.95	4.02
RM21539	33.91	14.37	43.68	8.05
RM22156	6.9	35.06	38.51	19.54
RM3480	19.54	26.44	51.15	2.87
RM3452	22.41	21.84	45.4	10.34
RM72	20.11	27.59	50	2.3
RM24382	23.56	24.14	45.4	6.9
RM296	20.11	25.29	48.85	5.75
RM24019	16.09	19.54	45.98	18.39
RM3912	19.54	45.98	31.61	2.87
RM5526	19.54	26.44	51.15	2.87
RM23861	14.94	39.08	35.06	10.92
RM1189	47.13	12.64	14.37	25.86
RM228	16.67	52.3	19.54	11.49
RM6100	18.97	24.14	54.02	2.87
RM271	25.86	25.86	39.08	9.2
RM269	22.41	24.71	45.98	6.9
RM202	1.15	54.02	31.61	13.22
RM27154	17.24	31.03	44.83	6.9
RM206	19.54	15.52	44.83	20.11
RM3331	12.64	23.56	41.95	21.84
RM7315	24.14	28.16	41.95	5.75
RM3747	29.89	18.39	42.53	9.2
RM19	27.59	17.82	36.78	17.82
MIN	1.15	9.77	14.37	0.57
MAX	47.13	58.62	69.54	35.63
AVERAGE	20.89	25.74	43.28	10.07
